# Supplementary material for: Comparison of the Effects of Browning-Inducing Capsaicin on Two Murine Adipocyte Models
Source: Front Physiol. 2019 Nov 5;10:1380. doi: 10.3389/fphys.2019.01380 (PMC6848400; doi:10.3389/fphys.2019.01380)
Supplement: TABLE S1 — Lipid droplets measurements in 3T3-L1 cells after 4 (4d) days of differentiation and treated with different doses of compound. Total area surface (μm2), MFD, Maximum Feret Diameter (μm); IOD = Intensity Optical Density (dimensionless). CTRL = vehicle negative control; NE = 10 μM norepinephrine; 0.1CP = 0.1 μM capsaicin; 0.1CPNE = 0.1 μM capsaicin plus 10 μM norepinephrine; 1CP = 1 μM capsaicin; 1CPNE = 1 μM capsaicin plus 10 μM norepinephrine. The data are shown as the mean ± standard deviation (SD). Significant pairwise comparisons are indicated in bold. [file Table_1.XLSX]

## Sheet: 4d 3t3
	Total area LDs 3T3-L1 4d
	Variable	Observations	Obs. with missing data	Obs. without missing data	Minimum	Maximum	Mean	SD			CTRL	NE	0.1CP	0.1CPNE	1CP	1CPNE
	CTRL	1224	376	848	1	54.15	3.23812	4.13961		CTRL	1	0.00185942	0.123563	< 0.0001	< 0.0001	0.833714
	NE	1224	176	1048	1	13.11	2.3758	1.43904		NE		1	< 0.0001	< 0.0001	< 0.0001	0.00141115
	0.1CP	1224	326	898	1	41.85	3.31111	3.38103		0.1CP			1	0.00889447	< 0.0001	0.0585251
	0.1CPNE	1224	460	764	1	91.19	3.98052	5.42417		0.1CPNE				1	< 0.0001	< 0.0001
	1CP	1224	339	885	1	79.47	5.57774	7.25101		1CP					1	< 0.0001
	1CPNE	1224	0	1224	1	26.51	2.9187	2.70817		1CPNE						1
										Bonferroni corrected significance level: 0.0033
	MFD 3T3-L1 4d
	Variable	Observations	Obs. with missing data	Obs. without missing data	Minimum	Maximum	Mean	SD			CTRL	NE	0.1CP	0.1CPNE	1CP	1CPNE
	CTRL	1224	376	848	1.26	8.63	2.36584	0.998855		CTRL	1	0.00268153	< 0.0001	0.000499829	< 0.0001	< 0.0001
	NE	1224	176	1048	1.34	5.56	2.37114	0.721384		NE		1	0.0246706	0.462331	< 0.0001	< 0.0001
	0.1CP	1224	326	898	1.26	8.3	2.55718	1.0085		0.1CP			1	0.172214	< 0.0001	0.0615446
	0.1CPNE	1224	460	764	1.33	15.47	2.56154	1.24339		0.1CPNE				1	< 0.0001	0.00120011
	1CP	1224	339	885	1.34	11.66	3.08876	1.46319		1CP					1	< 0.0001
	1CPNE	1224	0	1224	1.34	8.64	2.57266	0.930076		1CPNE						1
										Bonferroni corrected significance level: 0.0033
	IOD 3T3-L1 4d
	Variable	Observations	Obs. with missing data	Obs. without missing data	Minimum	Maximum	Mean	SD			CTRL	NE	0.1CP	0.1CPNE	1CP	1CPNE
	CTRL	1224	376	848	5.76	8844.46	217.588	521.073		CTRL	1	0.0980769	0.261596	< 0.0001	0.738556	0.164839
	NE	1224	176	1048	7.81	1451.05	128.873	150.694		NE		1	0.618366	< 0.0001	0.0428647	0.733126
	0.1CP	1224	326	898	4	5248.07	242.953	500.703		0.1CP			1	< 0.0001	0.140613	0.850113
	0.1CPNE	1224	460	764	4.59	9247.19	322.023	676.815		0.1CPNE				1	0.000127872	< 0.0001
	1CP	1224	339	885	4.98	12729.4	395.136	1021.59		1CP					1	0.0767358
	1CPNE	1224	0	1224	7.93	4488.53	216.678	435.647		1CPNE						1
										Bonferroni corrected significance level: 0.0033
