# Supplementary material for: Comparison of the Effects of Browning-Inducing Capsaicin on Two Murine Adipocyte Models
Source: Front Physiol. 2019 Nov 5;10:1380. doi: 10.3389/fphys.2019.01380 (PMC6848400; doi:10.3389/fphys.2019.01380)
Supplement: TABLE S2 — Lipid droplets measurements in 3T3-L1 cells after 8 (8d) days of differentiation and treated with different doses of compound. Total area surface (μm2), MFD, Maximum Feret Diameter (μm); IOD = Intensity Optical Density (dimensionless). CTRL = vehicle negative control; NE = 10 μM norepinephrine; 0.1CP = 0.1 μM capsaicin; 0.1CPNE = 0.1 μM capsaicin plus 10 μM norepinephrine; 1CP = 1 μM capsaicin; 1CPNE = 1 μM capsaicin plus 10 μM norepinephrine. The data are shown as the mean ± standard deviation (SD). Significant pairwise comparisons are indicated in bold. [file Table_2.XLSX]

## Sheet: 8d 3T3-L1
	Total area LDs 3T3-L1 8d
	Variable	Observations	Obs. with missing data	Obs. without missing data	Minimum	Maximum	Mean	SD			CTRL	NE	0.1CP	0.1CPNE	1CP	1CPNE
	CTRL	853	171	682	1	187.22	7.28381	17.45		CTRL	1	< 0.0001	0.0656639	< 0.0001	0.334143	< 0.0001
	NE	853	0	853	0.43	58.39	2.51338	3.24591		NE		1	< 0.0001	0.000596784	< 0.0001	0.0284795
	0.1CP	853	512	341	1	74.72	5.93548	10.6231		0.1CP			1	< 0.0001	0.298952	< 0.0001
	0.1CPNE	853	332	521	1	62.31	3.42873	5.49436		0.1CPNE				1	< 0.0001	0.185754
	1CP	853	195	658	1	103.82	4.96843	8.82364		1CP					1	< 0.0001
	1CPNE	853	190	663	1	70.93	2.9251	4.58604		1CPNE						1
										Bonferroni corrected significance level: 0.0033
	MFD 3T3-L1 8d
	Variable	Observations	Obs. with missing data	Obs. without missing data	Minimum	Maximum	Mean	SD			CTRL	NE	0.1CP	0.1CPNE	1CP	1CPNE
	CTRL	853	171	682	1.28	16.76	3.0144	2.08641		CTRL	1	< 0.0001	0.636247	< 0.0001	0.646477	< 0.0001
	NE	853	0	853	1.14	9.19	2.18038	0.809069		NE		1	< 0.0001	0.00168073	< 0.0001	0.50321
	0.1CP	853	512	341	1.28	10.99	2.99754	1.8842		0.1CP			1	< 0.0001	0.924724	< 0.0001
	0.1CPNE	853	332	521	1.3	10.47	2.42138	1.17442		0.1CPNE				1	< 0.0001	< 0.0003
	1CP	853	195	658	1.3	13.24	2.83147	1.54572		1CP					1	< 0.0001
	1CPNE	853	190	663	1.26	10.49	2.23246	1.05418		1CPNE						1
										Bonferroni corrected significance level: 0.0033
	IOD 3T3-L1 8d
	Variable	Observations	Obs. with missing data	Obs. without missing data	Minimum	Maximum	Mean	SD			CTRL	NE	0.1CP	0.1CPNE	1CP	1CPNE
	CTRL	853	171	682	10.91	39484.5	1282.65	3711.08		CTRL	1	< 0.0001	0.0372233	< 0.0001	0.994624	< 0.0001
	NE	853	0	853	11.72	13492.4	405.602	761.336		NE		1	< 0.0001	0.0161613	< 0.0001	< 0.0001
	0.1CP	853	512	341	10.85	17203.5	1143.18	2492.1		0.1CP			1	< 0.0001	0.0389005	< 0.0001
	0.1CPNE	853	332	521	9.48	14284.3	513.893	1248.16		0.1CPNE				1	< 0.0001	< 0.0001
	1CP	853	195	658	9.55	22900	843.188	2003.4		1CP					1	< 0.0001
	1CPNE	853	190	663	10.09	13513.4	331.338	889.511		1CPNE						1
										Bonferroni corrected significance level: 0.0033
