# Supplementary material for: Comparison of the Effects of Browning-Inducing Capsaicin on Two Murine Adipocyte Models
Source: Front Physiol. 2019 Nov 5;10:1380. doi: 10.3389/fphys.2019.01380 (PMC6848400; doi:10.3389/fphys.2019.01380)
Supplement: TABLE S3 — Lipid droplets measurements in X9 cells after 4 (4d) days of differentiation and treated with different doses of compound. Total area surface (μm2), MFD, Maximum Feret Diameter (μm); IOD = Intensity Optical Density (dimensionless). CTRL = vehicle negative control; NE = 10 μM norepinephrine; 0.1CP = 0.1 μM capsaicin; 0.1CPNE = 0.1 μM capsaicin plus 10 μM norepinephrine; 1CP = 1 μM capsaicin; 1CPNE = 1 μM capsaicin plus 10 μM norepinephrine. The data are shown as the mean ± standard deviation (SD). Significant pairwise comparisons are indicated in bold. [file Table_3.XLSX]

## Sheet: 4d X9
	Total area LDs X9 4d
	Variable	Observations	Obs. with missing data	Obs. without missing data	Minimum	Maximum	Mean	SD			CTRL	NE	0.1CP	0.1CPNE	1CP	1CPNE
	CTRL	1824	927	897	1	51.86	3.22204	4.18465		CTRL	1	0.0235498	0.513821	< 0.0001	0.156192	0.912158
	NE	1824	508	1316	1	32.64	2.72672	2.49618		NE		1	0.000566954	0.0203274	0.477773	0.0170929
	0.1CP	1824	0	1824	1	100.88	3.45096	5.72677		0.1CP			1	< 0.0001	0.0220249	0.599468
	0.1CPNE	1824	642	1182	1	61.33	2.81216	3.72261		0.1CPNE				1	0.00533685	< 0.0001
	1CP	1824	939	885	1	43.46	2.83922	3.21878		1CP					1	0.126527
	1CPNE	1824	927	897	1	31.79	3.19825	3.39697		1CPNE					0.126527	1
										Bonferroni corrected significance level: 0.0033
	MFD X9 4d
	Variable	Observations	Obs. with missing data	Obs. without missing data	Minimum	Maximum	Mean	SD			CTRL	NE	0.1CP	0.1CPNE	1CP	1CPNE
	CTRL	1824	927	897	1.26	9.75	2.36971	1.08295		CTRL	1	0.355844	0.71175	< 0.0001	0.677218	0.0366259
	NE	1824	508	1316	1.26	8.54	2.32557	0.867944		NE		1	0.128019	< 0.0001	0.169664	0.175139
	0.1CP	1824	0	1824	1.26	14.48	2.34771	1.1047		0.1CP			1	< 0.0001	0.909563	0.00528107
	0.1CPNE	1824	642	1182	1.26	10.71	2.24041	1.03534		0.1CPNE				1	0.000459755	< 0.0001
	1CP	1824	939	885	1.26	9.02	2.29119	0.877274		1CP					1	0.0124501
	1CPNE	1824	927	897	1.34	9.46	2.4856	1.15175		1CPNE						1
										Bonferroni corrected significance level: 0.0033
	IOD X9 4d
	Variable	Observations	Obs. with missing data	Obs. without missing data	Minimum	Maximum	Mean	SD			CTRL	NE	0.1CP	0.1CPNE	1CP	1CPNE
	CTRL	1824	927	897	9.62	8867.07	307.335	758.219		CTRL	1	< 0.0001	< 0.0001	0.0645494	0.0155717	0.0342098
	NE	1824	508	1316	5.52	5863.16	267.047	404.738		NE		1	0.0547165	0.000117155	0.00515037	0.00165435
	0.1CP	1824	0	1824	20.41	15897.7	340.423	938.851		0.1CP			1	0.0230142	0.203194	0.101731
	0.1CPNE	1824	642	1182	4.69	12632.6	303.492	687.689		0.1CPNE				1	0.461245	0.68202
	1CP	1824	939	885	3.61	9346.22	291.097	621.692		1CP					1	0.757812
	1CPNE	1824	927	897	4.52	4497.66	262.25	400.805		1CPNE						1
										Bonferroni corrected significance level: 0.0033
