# Supplementary material for: Comparison of the Effects of Browning-Inducing Capsaicin on Two Murine Adipocyte Models
Source: Front Physiol. 2019 Nov 5;10:1380. doi: 10.3389/fphys.2019.01380 (PMC6848400; doi:10.3389/fphys.2019.01380)
Supplement: TABLE S4 — Lipid droplets measurements in X9 cells after 8 (8d) days of differentiation and treated with different doses of compound. Total area surface (μm2), MFD, Maximum Feret Diameter (μm); IOD = Intensity Optical Density (dimensionless). CTRL = vehicle negative control; NE = 10 μM norepinephrine; 0.1CP = 0.1 μM capsaicin; 0.1CPNE = 0.1 μM capsaicin plus 10 μM norepinephrine; 1CP = 1 μM capsaicin; 1CPNE = 1 μM capsaicin plus 10 μM norepinephrine. The data are shown as the mean ± standard deviation (SD). Significant pairwise comparisons are indicated in bold. [file Table_4.XLSX]

## Sheet: 8d X9
	Total area LDs X9 8d
	Variable	Observations	Obs. with missing data	Obs. without missing data	Minimum	Maximum	Mean	SD			CTRL	NE	0.1CP	0.1CPNE	1CP	1CPNE
	CTRL	1778	852	926	1	52.29	3.17	4.14397		CTRL	1	0.000145902	< 0.0001	0.551464	< 0.0001	< 0.0001
	NE	1778	777	1001	1	18.12	2.26042	1.6273		NE		1	< 0.0001	< 0.0001	< 0.0001	0.800786
	0.1CP	1778	492	1286	0.54	227.17	3.88256	10.395		0.1CP			1	< 0.0001	0.00238601	< 0.0001
	0.1CPNE	1778	494	1284	1	52.39	2.5925	2.50942		0.1CPNE				1	< 0.0001	< 0.0001
	1CP	1778	149	1629	1	132.81	3.47947	5.29635		1CP					1	< 0.0001
	1CPNE	1778	0	1778	1	15.16	2.21906	1.41069		1CPNE						1
										Bonferroni corrected significance level: 0.0033
	MFD X9 8d
	Variable	Observations	Obs. with missing data	Obs. without missing data	Minimum	Maximum	Mean	SD			CTRL	NE	0.1CP	0.1CPNE	1CP	1CPNE
	CTRL	1778	852	926	1.26	10.32	2.33086	1.07137		CTRL	1	0.0191326	0.000463997	0.405811	< 0.0001	0.983891
	NE	1778	777	1001	1.26	6.44	2.144	0.695113		NE		1	< 0.0001	0.000715476	< 0.0001	0.00644666
	0.1CP	1778	492	1286	1.29	17.83	2.45593	1.34608		0.1CP			1	0.0035462	0.00485913	< 0.0001
	0.1CPNE	1778	494	1284	1.26	20.14	2.2572	0.924702		0.1CPNE				1	< 0.0001	0.338942
	1CP	1778	149	1629	1.26	16.19	2.44948	1.00072		1CP					1	< 0.0001
	1CPNE	1778	0	1778	1.26	7.35	2.19355	0.670942		1CPNE						1
										Bonferroni corrected significance level: 0.0033
	IOD X9 8d
	Variable	Observations	Obs. with missing data	Obs. without missing data	Minimum	Maximum	Mean	SD			CTRL	NE	0.1CP	0.1CPNE	1CP	1CPNE
	CTRL	1778	852	926	7.3	8450.63	351.839	804.982		CTRL	1	< 0.0001	< 0.0001	< 0.0001	< 0.0001	< 0.0001
	NE	1778	777	1001	0	4204.15	178.325	362.387		NE		1	< 0.0001	< 0.0001	< 0.0001	< 0.0001
	0.1CP	1778	492	1286	5.76	49820.8	486.625	2134.88		0.1CP			1	0.015057	< 0.0001	< 0.0001
	0.1CPNE	1778	494	1284	7.93	10484.2	266.965	464.595		0.1CPNE				1	< 0.0001	< 0.0001
	1CP	1778	149	1629	5.4	30656.3	474.841	1137.2		1CP					1	0.000295633
	1CPNE	1778	0	1778	7.2	3140.94	295.384	291.443		1CPNE						1
										Bonferroni corrected significance level: 0.0033
