# Supplementary material for: Comparison of the Effects of Browning-Inducing Capsaicin on Two Murine Adipocyte Models
Source: Front Physiol. 2019 Nov 5;10:1380. doi: 10.3389/fphys.2019.01380 (PMC6848400; doi:10.3389/fphys.2019.01380)
Supplement: TABLE S5 — Enriched analysis of selected significant biological process performed by Funrich finding tool showing the percentage of annoated proteins in 3T3-L1 and X9 cell according to treatments and times. CTRL = vehicle negative control; NE = 10 μM norepinephrine; 0.1CP = 0.1 μM capsaicin; 0.1CPNE = 0.1 μM capsaicin plus 10 μM norepinephrine; 1CP = 1 μM capsaicin; 1CPNE = 1 μM capsaicin plus 10 μM norepinephrine. 4d = at 4 days of differentiation; 8d = at 8 days of differentiation. [file Table_5.XLSX]

## Sheet: BP
	p-value	Biological process	0.1CPNE_3T3L1_4d	0.1CPNE_3T3L1_8d	0.1CP_3T3L1_4d	0.1CP_3T3L1_8d	1CPNE_3T3L1_4d	1CPNE_3T3L1_8d	1CP_3T3L1_4d	1CP_3T3L1_8d	CTRL_3T3L1_4d	CTRL_3T3L1_8d	NE_3T3L1_4d	NE_3T3L1_8d
	2.7329e-10	diet induced thermogenesis	41.0993	37.0318	26.4493	33.7057	50.3173	33.2747	36.0855	31.483	32.3063	33.003	49.9147	33.4933
	7.25988e-09	brown fat cell differentiation	50.0823	44.7398	34.5379	39.3222	65.1687	41.178	43.9066	39.8436	38.9316	44.0858	67.7204	38.989
	1.83382e-07	response to cold	36.2751	23.5934	28.1638	27.0511	37.7283	27.8163	33.2413	22.707	31.8045	32.7976	45.0183	25.8126
	1.9599e-07	positive regulation of cold-induced thermogenesis	50.0823	44.7398	34.5379	39.3222	65.1687	41.178	43.9066	39.8436	38.9316	44.0858	67.7204	38.989
	3.37171e-06	response to capsazepine	12.1615	16.7187	8.23945	15.4995	20.4051	13.0009	12.8761	13.7532	12.4425	11.1284	13.2493	13.0413
	3.42387e-06	adaptive thermogenesis	33.9522	20.7835	17.4408	19.2204	36.4749	23.7034	22.8885	19.6106	19.9082	22.1243	43.8582	22.4598
	0.000137595	lipid metabolic process	22.8708	28.441	38.8823	42.8853	23.6508	33.8197	29.2904	32.774	36.8433	33.2306	20.0035	35.2059
	0.0022793	calcium ion import across plasma membrane	12.1615	16.7187	8.23945	15.4995	20.4051	13.0009	12.8761	13.7532	12.4425	11.1284	13.2493	13.0413
	p-value	Biological process	0.1CPNE_X9_4d	0.1CPNE_X9_8d	0.1CP_X9_4d	0.1CP_X9_8d	1CPNE_X9_4d	1CPNE_X9_8d	1CP_X9_4d	1CP_X9_8d	CTRL_X9_4d	CTRL_X9_8d	NE_X9_4d	NE_X9_8d
	2.7329e-10	diet induced thermogenesis	52.6368	41.0993	21.9668	26.4493	41.2166	50.3173	24.3195	36.0855	32.0814	32.3063	55.7471	49.9147
	7.25988e-09	brown fat cell differentiation	70.7821	50.0823	52.5152	34.5379	71.1272	65.1687	57.7139	43.9066	43.7138	38.9316	69.0886	67.7204
	1.83382e-07	response to cold	57.6408	36.2751	43.2593	28.1638	46.4996	37.7283	49.2139	33.2413	32.7625	31.8045	56.945	45.0183
	1.9599e-07	positive regulation of cold-induced thermogenesis	70.7821	50.0823	52.5152	34.5379	71.1272	65.1687	57.7139	43.9066	43.7138	38.9316	69.0886	67.7204
	3.37171e-06	response to capsazepine	10.229	12.1615	7.85311	8.23945	10.4136	20.4051	10.1002	12.8761	11.5945	12.4425	5.92676	13.2493
	3.42387e-06	adaptive thermogenesis	31.7113	33.9522	35.7639	17.4408	23.69	36.4749	42.6241	22.8885	22.5204	19.9082	19.704	43.8582
	0.000137595	lipid metabolic process	18.389	22.8708	26.9122	38.8823	18.4874	23.6508	22.1453	29.2904	35.8148	36.8433	17.4032	20.0035
	0.0022793	calcium ion import across plasma membrane	10.229	12.1615	7.85311	8.23945	10.4136	20.4051	10.1002	12.8761	11.5945	12.4425	5.92676	13.2493
