# Supplementary material for: Comparison of the Effects of Browning-Inducing Capsaicin on Two Murine Adipocyte Models
Source: Front Physiol. 2019 Nov 5;10:1380. doi: 10.3389/fphys.2019.01380 (PMC6848400; doi:10.3389/fphys.2019.01380)
Supplement: MOVIE S1 — 3T3-L1 cells showing Ca2+ transients after capsaicin addition. Maximum fluorescence pulses were recorded at 20 and 42 s. [file Data_Sheet_1.ZIP]

Archive with 1 entries (1 files):
- ESM_4.avi
